# Supplementary material for: Understanding the Effects of Self-Induced Anaerobic Fermentation on Coffee Beans Quality: Microbiological, Metabolic, and Sensory Studies
Source: Foods. 2022 Dec 22;12(1):37. doi: 10.3390/foods12010037 (PMC9818356; doi:10.3390/foods12010037)
Supplement: Supplementary file 1 [file foods-12-00037-s001.zip]

Archive with 1 entries (1 files):
- foods-2087229-supplementary.pdf
